# Supplementary material for: Adenosine Increases the Immunosuppressive Capacity of Cervical Cancer Cells by Increasing PD-L1 Expression and TGF-β Production through Its Interaction with A2AR/A2BR
Source: Pharmaceuticals (Basel). 2024 Mar 19;17(3):397. doi: 10.3390/ph17030397 (PMC10974506; doi:10.3390/ph17030397)
Supplement: Supplementary file 1 [file pharmaceuticals-17-00397-s001.zip]

Archive with 1 entries (1 files):
- pharmaceuticals-2865423-supplementary.pdf
